# Supplementary material for: Exploring the Chemical Profile and Biological Activities of Eryngium dichotomum: UHPLC–MS/NMR Characterization, and In Vitro Antioxidant Activity Along with the Antitumor Effect of Falcarinol
Source: Molecules. 2026 Jun 4;31(11):1959. doi: 10.3390/molecules31111959 (PMC13258210; doi:10.3390/molecules31111959)
Supplement: Supplementary file 1 [file molecules-31-01959-s001.zip]

Archive with 1 entries (1 files):
- molecules-4286637-supplementary.pdf
